# Supplementary material for: Family-Wide Survey of miR169s and NF-YAs and Their Expression Profiles Response to Abiotic Stress in Maize Roots
Source: PLoS One. 2014 Mar 14;9(3):e91369. doi: 10.1371/journal.pone.0091369 (PMC3954700; doi:10.1371/journal.pone.0091369)
Supplement: Table S1 — miR169 is a very conserved miRNA. (XLSX) [file pone.0091369.s006.xlsx]

## Sheet: Table S1
Table S1. miR169 is a very conserved miRNA
miRNA	Species No.	Plant Species
miR156	48	ahy	aly	ama	aqc	ath	bcy	bdi	bgy	bna	cca	cme	cpa	csi	ctr	dpr	far	ghr	gma	han	har	hbr	hci	hpa	htu	hvu	lus	mdm	mes	mtr	nta	osa	ppe	ppt	pta	ptc	rco	sbi	sly	smo	sof	ssl	ssp	stu	tae	tcc	vun	vvi	zma
miR166	42	aly	aqc	ath	bdi	bna	cln	cme	cpa	crt	csi	ctr	dpr	far	ghr	gma	hbr	hpa	hpe	hvu	lus	mdm	mes	mtr	nta	osa	pab	pde	ppe	ppt	pta	ptc	pvu	rco	sbi	sly	smo	ssl	ssp	stu	tcc	vvi	zma
miR396	42	aau	aly	ama	amg	aqc	ath	bcy	bdi	bgy	bna	cca	ccl	cme	cpa	csi	dpr	far	ghr	gma	hbr	lja	lus	mdm	mes	mtr	nta	osa	pab	pde	ppe	pta	ptc	rco	sbi	smo	sof	ssl	ssp	stu	tcc	vvi	zma
miR171	41	aly	aqc	ath	bdi	bna	bol	bra	cca	ccl	cme	cpa	crt	csi	ctr	far	gma	hpa	htu	hvu	lja	lus	mdm	mes	mtr	nta	osa	pde	ppe	ppt	pta	ptc	rco	sbi	sly	smo	ssl	stu	tae	tcc	vvi	zma
miR172	37	aau	aly	aqc	ata	ath	bdi	bna	bol	bra	cca	cme	cpa	csi	dpr	egu	ghr	gma	hsa	lja	lus	mdm	mes	mmu	mtr	nta	osa	ppe	ptc	rco	sbi	sly	ssl	stu	tcc	vun	vvi	zma
miR167	37	ahy	aly	aqc	ath	bdi	bna	bra	cca	ccl	cme	cpa	csi	ctr	dpr	ghr	gma	gso	lja	lus	mdm	mes	mtr	nta	osa	ppe	ppt	ptc	rco	sbi	sly	sof	ssp	stu	tae	tcc	vvi	zma
miR169	35	aly	aqc	ata	ath	bdi	bna	cca	cme	cpa	csi	far	ghb	ghr	gma	hvu	lus	mdm	mes	mtr	nta	osa	pde	ppe	ptc	rco	sbi	sly	ssl	ssp	stu	tae	tcc	vun	vvi	zma
miR159	35	ahy	aly	aqc	ath	bdi	bna	bra	cme	cpa	csi	far	gma	hbr	htu	hvu	lus	mdm	mes	mtr	nta	osa	pde	ppe	pta	ptc	pvu	rco	sbi	sly	smo	sof	ssp	tae	vvi	zma
miR164	33	aly	ath	bdi	bna	bra	cca	cln	cme	cpa	csi	ctr	far	ghr	gma	hci	lus	mdm	mes	mtr	nta	osa	ppe	ptc	rco	rgl	sbi	ssl	stu	tae	tcc	vun	vvi	zma
miR162	31	aau	aly	ath	bdi	bna	cln	cme	cpa	csi	ghr	gma	hpe	htu	lus	mdm	mes	mtr	nta	osa	pde	ppe	pta	ptc	rco	sbi	sly	stu	tcc	vun	vvi	zma
miR395	30	aly	aqc	ath	bdi	bna	cca	cme	cpa	csi	gma	lus	mdm	mes	mtr	nta	osa	pab	ppe	ppt	ptc	rco	sbi	sly	ssl	stu	tae	tcc	vun	vvi	zma
miR398	30	ahy	aly	aqc	ath	bdi	bol	cca	cme	cpa	csi	ghr	gma	gra	hbr	lus	mdm	mtr	nta	osa	ppe	pta	ptc	rco	sbi	ssl	stu	tae	tcc	vvi	zma
miR390	29	aly	ath	bdi	bna	cca	cme	cpa	csi	ghr	gma	hex	lja	lus	mdm	mes	mtr	nta	osa	pde	ppe	ppt	pta	ptc	rco	sbi	stu	tcc	vvi	zma
miR168	29	aau	aly	aqc	ath	bdi	bna	cca	ccl	cme	crt	gma	hvu	lus	mdm	mes	mtr	nta	osa	ppe	ptc	rco	sbi	sly	sof	ssp	tcc	vun	vvi	zma
miR397	27	aly	ath	bdi	bna	cme	csi	dpr	gma	hvu	lja	lus	mdm	mes	mtr	nta	osa	pab	ppe	ptc	rco	sbi	sly	ssl	stu	tcc	vvi	zma
miR394	23	ahy	aly	ath	bdi	bna	cca	cme	cpa	csi	ghr	gma	lus	mdm	mes	nta	osa	ppe	ptc	sbi	ssl	tcc	vvi	zma
miR479	13	csi	csi	ghr	ghr	nta	nta	nta	nta	ptc	stu	stu	vvi	vvi
miR444	6	bdi	hvu	osa	ssp	tae	zma
miR157	6	aly	ath	bol	bra	gra	sly
miR426	4	ath	ath	osa	osa
