# Supplementary material for: Family-Wide Survey of miR169s and NF-YAs and Their Expression Profiles Response to Abiotic Stress in Maize Roots
Source: PLoS One. 2014 Mar 14;9(3):e91369. doi: 10.1371/journal.pone.0091369 (PMC3954700; doi:10.1371/journal.pone.0091369)
Supplement: Table S2 — Locus of zma-miR169s. (XLSX) [file pone.0091369.s007.xlsx]

## Sheet: Table S2
Table S2 . Locus of zma-miR169s
zma-miR169 members	Locus
zma-miR169a	chr3: 37610280-37610409 [+]
zma-miR169b	chr8:4791975-4792130[+]
zma-miR169c	chr2:11299979-11300112[+]
zma-miR169d	chr4:47454177-47454304[-]
zma-miR169e	chr4:47513568-47513695[-]
zma-miR169f	chr5:164711362-164711511[+]
zma-miR169h	chr4:47513567-47513694[+]
zma-miR169i	chr4:47241963-47242153[+]
zma-miR169j	chr2:192700339-192700489[+]
zma-miR169k	chr7:135706179-135706311[-]
zma-miR169l	chr1: 298277019-298277107 [+]
zma-miR169m	chr3:96704652-96704752[-]
zma-miR169n	chr3:229987641-229987744[+]
zma-miR169o	chr4:12909537-12909674[+]
zma-miR169p	chr7:111130596-111130660[-]
zma-miR169q	chr8:126521604-126521709[+]
zma-miR169r	chr9:109138534-109138659[-]
