# Supplementary material for: Family-Wide Survey of miR169s and NF-YAs and Their Expression Profiles Response to Abiotic Stress in Maize Roots
Source: PLoS One. 2014 Mar 14;9(3):e91369. doi: 10.1371/journal.pone.0091369 (PMC3954700; doi:10.1371/journal.pone.0091369)
Supplement: Table S4 — Primers used in this study. (XLSX) [file pone.0091369.s009.xlsx]

## Sheet: Table S4
Table S4. Primers used in this study.
Primer sequence (5’ ð 3’)	Description of experiment
GTTCATCAAAGAACCAGCACGCTC	5’ RACE outer primer to detect the cleavage product of ZmNF-YA1
AGTCCAGACCCAACCCAACG	5’ RACE nested primer to detect the cleavage product of ZmNF-YA1.
AAGTAGGAATCAAGACCACCC	5’ RACE outer primer to detect the cleavage product of ZmNF-YA4.
CTGAAACTTCAGACGAGTCCGAAG	5’ RACE nested primer to detect the cleavage product of ZmNF-YA4.
CACAAGGAAAGATATGCAAGCACATC	5’ RACE outer primer to detect the cleavage product of ZmNF-YA6.
AAACCAGACAAAGCATTACCGAG	5’ RACE nested primer to detect the cleavage product of ZmNF-YA6.
CTCATAACCTAACCACAGTTCTCAG	5’ RACE outer primer to detect the cleavage product of ZmNF-YA7.
AAGGCTTGCATATAACTGAAGGT	5’ RACE nested primer to detect the cleavage product of ZmNF-YA7.
GCAACCCTGAAGTCTGACGCCTCAA	5’ RACE outer primer to detect the cleavage product of ZmNF-YA11.
GAGCCACATCACCACACAAGAC	5’ RACE nested primer to detect the cleavage product of ZmNF-YA11.
CACCACTGCAACAATAGTTTGGG	5’ RACE primer to detect the cleavage product of ZmNF-YA13.
GGTAGGAGTGCCAACCATCAA	5’ RACE nested primer to detect the cleavage product of ZmNF-YA13.
GTGAAGCCATCGAAACATGACC	5’ RACE primer to detect the cleavage product of ZmNF-YA14.
GGACTTTGCATATTCTTCACGT	5’ RACE nested primer to detect the cleavage product of ZmNF-YA14.
CATGGCTACATGCTGACAGCCTA	5’ RACE outer primer to detect the cleavage product.
CGCGGATCCACAGCCTACTGATGATCAGTCGATG	5’ RACE inner primer to detect the cleavage product.
GCGCGAAGCCAAGGATGACT	Forward primer for zma-miR169a stem-loop RT-qPCR.
GTCGTATCCAGTGCAGGGTCCGAGGTATTCGCACTGGATACGAC TCGGCA	zma-miR169a RT primer for expression analysis by stem-loop RT-PCR.
GACGTCCAGCCAAGGATGAC	Forward primer for zma-miR169c stem-loop RT-PCR.
GTCGTATCCAGTGCAGGGTCCGAGGTATTCGCACTGGATACGAC CCGGCA	zma-miR169c RT primer for expression analysis by stem-loop RT-PCR.
CGCGCTAGCCAAGGATGACT	Forward primer for zma-miR169f stem-loop RT-PCR.
GTCGTATCCAGTGCAGGGTCCGAGGTATTCGCACTGGATACGAC TAGGCA	zma-miR169f RT primer for expression analysis by stem-loop RT-PCR.
GGCGCTAGCCAAGGATGACT	Forward primer for zma-miR169i stem-loop RT-qPCR.
GTCGTATCCAGTGCAGGGTCCGAGGTATTCGCACTGGATACGAC CAGGCA	zma-miR169i RT primer for expression analysis by stem-loop RT-PCR.
GCCGGTAGCCAGGGATGATT	Forward primer for zma-miR169l stem-loop RT-PCR.
GTCGTATCCAGTGCAGGGTCCGAGGTATTCGCACTGGATACGAC CAGGCA	zma-miR169l RT primer for expression analysis by stem-loop RT-PCR.
GGCGGCTAGCCAAGAATGAC	Forward primer for zma-miR169o stem-loop RT-PCR.
GTCGTATCCAGTGCAGGGTCCGAGGTATTCGCACTGGATACGAC TAGGCA	zma-miR169o RT primer for expression analysis by stem-loop RT-PCR.
CGGCGTAGCCAAGGATGACT	Forward primer for zma-miR169p stem-loop RT-PCR.
GTCGTATCCAGTGCAGGGTCCGAGGTATTCGCACTGGATACGAC CCGGCA	zma-miR169p RT primer for expression analysis by stem-loop RT-PCR.
GCGCGTAGCCAAGAATGGCT	Forward primer for zma-miR169q stem-loop RT-PCR.
GTCGTATCCAGTGCAGGGTCCGAGGTATTCGCACTGGATACGAC TGCCTA	zma-miR169q RT primer for expression analysis by stem-loop RT-PCR.
GTGCAGGGTCCGAGGTATTC	Universal reverse primer for zma-miR169 stem-loop RT-PCR.
CTGTTCACGAAGCATGAGCAC	Forward primer for ZmNF-YA1quantitative real time PCR.
GAGTCGAATCGCTGATAAGCC	Reverse primer for ZmNF-YA1quantitative real time PCR..
AAGTCTGCTGCGACCTCCTG	Forward primer for ZmNF-YA4 quantitative real time PCR.
CCAAGAATGATTTGCCTACCG	Reverse primer for ZmNF-YA4 quantitative real time PCR.
GTATCCGAGGAGCCTGTTTATG	Forward primer for ZmNF-YA6 quantitative real time PCR.
TGGGAGCACCACTGTCACTTT	Reverse primer for ZmNF-YA6 quantitative real time PCR.
AGTGGGCACAACACCATTCC	Forward primer for ZmNF-YA7 quantitative real time PCR.
CTCATAACCTAACCACAGTTCTCAG	Reverse primer for ZmNF-YA7quantitative real time PCR.
CCGATGGCTGGTCGTCTGTAGG	Forward primer for ZmNF-YA11 quantitative real time PCR.
ACCCAAGCACCCTGGAATTTCA	Reverse primer for ZmNF-YA11 quantitative real time PCR.
AGGCGTCTAGGGTCAACTTCG	Forward primer for ZmNF-YA13 quantitative real time PCR.
GGTAGGAGTGCCAACCATCAA	Reverse primer for ZmNF-YA13 quantitative real time PCR.
GCCTGTGGCAACTCATCCTT	Forward primer for ZmNF-YA14 quantitative real time PCR.
GGTCATGTTTCGATGGCTTCAC	Reverse primer for ZmNF-YA14 quantitative real time PCR.
CTCACGCATCGACCACAAG	Forward primer for Tub5 quantitative real time PCR.
CTTCCATACCCTCACCGACA	Reverse primer for Tub5 quantitative real time PCR.
