# Supplementary material for: Family-Wide Survey of miR169s and NF-YAs and Their Expression Profiles Response to Abiotic Stress in Maize Roots
Source: PLoS One. 2014 Mar 14;9(3):e91369. doi: 10.1371/journal.pone.0091369 (PMC3954700; doi:10.1371/journal.pone.0091369)
Supplement: Table S5 — Maize water culture solution (pH 6.0). (XLSX) [file pone.0091369.s010.xlsx]

## Sheet: Table S5
Table S5. Maize water culture solution (pH6.0)
Component Concentration
K2SO4		0.75mM
MgSO4·7H2O		0.65mM
KH2PO4		0.25mM
Ca(NO3)2·4H2O		2mM
KCl		0.1mM
MNSO4·H2O		1µM
ZnSO4·7H2O		1µM
CuSO4·5H2O		0.1µM
(NH4)6Mo7O24·4H2O		0.005µM
H3BO3		1µM
Fe-EDTA		0.2µM
